# Supplementary material for: Management of postnatal depression: A systematic review of clinical practice guidelines
Source: Glob Ment Health (Camb). 2025 Oct 16;12:e122. doi: 10.1017/gmh.2025.10075 (PMC12641302; doi:10.1017/gmh.2025.10075)
Supplement: Durrani et al. supplementary material [file S2054425125100757sup001.zip]

Archive with 3 entries (3 files):
- SR_Protocol_21.03.2024_AD.docx
- Data_Extraction_sheet_AD_10.10.2024.docx
- Search_strategy_05.10.2024_AD.docx
